# Supplementary material for: Serum Lactate for Predicting Cardiac Arrest in the Emergency Department
Source: J Clin Med. 2022 Jan 13;11(2):403. doi: 10.3390/jcm11020403 (PMC8778773; doi:10.3390/jcm11020403)
Supplement: Supplementary file 1 [file jcm-11-00403-s001.zip]

Archive with 1 entries (1 files):
- jcm-1486935-supplementary.pdf
